# Supplementary material for: Authentication of M14 melanoma cell line proves misidentification of MDA‐MB‐435 breast cancer cell line
Source: Int J Cancer. 2017 Oct 10;142(3):561–72. doi: 10.1002/ijc.31067 (PMC5762610; doi:10.1002/ijc.31067)
Supplement: Supplementary file 2 — Supplementary Tables [file IJC-142-561-s002.xlsx]

## Sheet: Identifiler_Portrait
	Reference Sample	Test Sample #1	Test Sample #2
Cell Line Name	ML14	M14	MDA-MB-435S
e.g. name and catalog number	#DP0322-0323	#DP0319-01	#DP0191-06B
Date sample collected	1998-09-01	1975-02-12	Not stated
(if known)	(Mark Faries, JWCI)	(Mark Faries, JWCI)	(CU Denver
			testing sample)
Passage or Population Doubling	Not stated	p. 15	Not stated
(if known)
STR Profile Result	Identifiler	Identifiler	Identifiler
(enter name of kit if used)
D5S818	11,12	11,12	12
D13S317	11,12,13	12	12
D7S820	8,10	8,10	8,10
D16S539	13	9,13	13
vWA	16,18	16,18	16,18
TH01	6,7	6,7	6,7
Amelogenin	X,Y	X	X
TPOX	8,11	8,11	8,11
CSF1PO	11	11	11
D8S1179	13,14	13	13
D21S11	30	30	30
D3S1358	14,16	14,16	14
D2S1338	19,24	19,24	19,24
D19S433	14,15	14,15	14,15
D18S51	13,17	13,17	13
FGA	21,25,26	21	21

## Sheet: STR analysis_Identifiler
STR analysis using AmpFLSTR® Identifiler®, current study
Data appear as part of manuscript in Table 1.
JWCI = John Wayne Cancer Institute.
CU Denver = University of Colorado Denver
Cell Line Name	Source	Sample ID	Sample Date	Passage number	Amelogenin	CSF1PO	D2S1338	D3S1358	D5S818	D7S820	D8S1179	D13S317	D16S539	D18S51	D19S433	D21S11	FGA	TH01	TPOX	vWA
ML14	JWCI	#DP0322-0323	1998-01-09	Not recorded	X,Y	11	19,24	14,16	11,12	8,10	13,14	11,12,13	13	13,17	14,15	30	21,25,26	6,7	8,11	16,18
M14	JWCI	#DP0319-01	1975-12-02	p. 15	X	11	19,24	14,16	11,12	8,10	13	12	9,13	13,17	14,15	30	21	6,7	8,11	16,18
MDA-MB-435S	CU Denver testing sample	#DP0191-06B	Not recorded	Not recorded	X	11	19,24	14	12	8,10	13	12	13	13	14,15	30	21	6,7	8,11	16,18

## Sheet: STR analysis_PowerPlex Y23
STR analysis using PowerPlex® Y23 System, current study
Data appear as part of manuscript in Table 2B.
JWCI = John Wayne Cancer Institute.
ND = not detected
Cell Line Name	Source	Sample ID	Sample Date	Passage number	DYS576	DYS389I	DYS448	DYS389II	DYS19	DYS391	DYS481	DYS549	DYS533	DYS438	DYS437	DYS570	DYS635	DYS390	DYS439	DYS392	DYS643	DYS393	DYS458	DYS385a/b	DYS456	Y-GATA-H4
ML14	JWCI	none	1998-01-09	Not recorded	17	13	19	29	14	11	23	13	12	12	15	18	23	24	12	13	11	13	17	11,14	16	12
M14	JWCI	none	1975-12-02	p. 15	ND	ND	ND	ND	ND	ND	ND	ND	ND	ND	ND	ND	ND	ND	ND	ND	ND	ND	ND	ND	ND	ND

## Sheet: S1_Synonymous Cell Lines
Supplemental Table S1: Synonymous cell lines and STR profile comparison
This table lists cell lines that are synonymous with M14 donor serum, as determined by STR profile comparison.
STR profiles were generated in the current study or sourced from journal articles and searchable human cell line STR profile databases.
Samples are listed starting with the reference sample, which is defined here as serum from the M14 donor (JWCI 21 Dec 1973).
Comparison was performed to determine a common donor origin, using a step by step workflow for STR/SNP comparison that is provided in the Supplemental Methods section.
Comparison results are expressed as a percent match (see column AB). Samples are listed in descending order of similarity.
CU Denver = University of Colorado Denver DNA Sequencing & Analysis Core facility.
LBL = lymphoblastoid B-cell line
JWCI = sample supplied by John Wayne Cancer Institute.
ATCC database is found at http://www.atcc.org/en/STR_Database.aspx (requires login).
DSMZ database is found at http://www.dsmz.de/services/services-human-and-animal-cell-lines/online-str-analysis.html (requires login).
# = identifer from testing facility
Reference sample used for comparison is highlighted in green.
Alleles that differ from the reference sample are highlighted in orange.
* BHP 15-3 was STR genotyped by the CU Denver core facility for Dr. Jerome M Hershman, the originator of the BHP cell lines, but the data were not published.
** MDA-MB-435 was supplied by Karina Eterovic of the MD Anderson Characterized Cell Line Core Facility, in response to our request for an early sample of MDA-MB-435.
** Cell line NPA'87 (established in 1987) also known as NPA, NPA87, NPA187, NPA-187, NPA-87-1, NPA-8.
Cell Line Name	Tissue, Disease Originally Ascribed to Cell Line	Source	Source ID	Publication	PubMed ID	AMEL	CSF1PO	D2S1338	D3S1358	D5S818	D7S820	D8S1179	D13S317	D16S539	D18S51	D19S433	D21S11	FGA	TH01	TPOX	vWA	Penta D	Penta E	Common Loci	Total Alleles Test	Total Alleles Reference	Shared Alleles	Percent Match	Comment
M14 Donor serum	Blood, M14 melanoma patient (serum)	JWCI 21 Dec 1973	#DP0328-04b	current study	current study	X,Y	11	19,24	14,16	11,12	8,10	13,14	11,12	9,13	13,17	14,15	30	21,26	6,7	8,11	16,18			reference	reference	reference	reference	reference	reference
ML14	Blood, M14 melanoma patient (lymphoblastoid cells)	JWCI 9 Jan 1998 (passage unknown)	#DP0323-01	current study	current study	X,Y	11	19,24	14,16	11,12	8,10	13,14	11,12,13	13	13,17	14,15	30	21,25,26	6,7	8,11	16,18			16	31	30	29	0.95082	authentic (synonymous LBL)
M14	Skin, metastatic melanoma	JWCI 2 Dec 1975 (p.15)	#DP0319-01	current study	current study	X	11	19,24	14,16	11,12	8,10	13	12	9,13	13,17	14,15	30	21	6,7	8,11	16,18			16	26	30	26	0.928571	authentic
M14	Skin, metastatic melanoma	see publication	see publication	Lorenzi et al, 2009	19372543	X	11	19,24	14,16	11,12	8,10	13	12	9,13	13,17	14,15	30	21	6,7	8,11	16,18			16	26	30	26	0.928571	authentic
M4A4	Breast, metastatic carcinoma (MDA-MB-435 derivative)	ATCC	CRL-2914	Yu et al, 2015	25877200	X	11			11,12	8,10		12	13					6,7	8,11	16,18			9	14	17	14	0.903226	misidentified
M4A4 GFP	Breast, metastatic carcinoma (MDA-MB-435 derivative)	ATCC	CRL-2915	ATCC, DSMZ databases	ATCC, DSMZ databases	X	11			11,12	8,10		12	13					6,7	8,11	16,18			9	14	17	14	0.903226	misidentified
M4A4 LM3-2 GFP	Breast, metastatic carcinoma (MDA-MB-435 derivative)	ATCC	CRL-2916	ATCC, DSMZ databases	ATCC, DSMZ databases	X	11			11,12	8,10		12	13					6,7	8,11	16,18			9	14	17	14	0.903226	misidentified
M4A4 LM3-4 CL16 GFP	Breast, metastatic carcinoma (MDA-MB-435 derivative)	ATCC	CRL-2917	ATCC, DSMZ databases	ATCC, DSMZ databases	X	11			11,12	8,10		12	13					6,7	8,11	16,18			9	14	17	14	0.903226	misidentified
NM2C5	Breast, metastatic carcinoma (MDA-MB-435 derivative)	ATCC	CRL-2918	ATCC, DSMZ databases	ATCC, DSMZ databases	X	11			11,12	8,10		12	13					6,7	8,11	16,18			9	14	17	14	0.903226	misidentified
NM2C5 GFP	Breast, metastatic carcinoma (MDA-MB-435 derivative)	ATCC	CRL-2919	ATCC, DSMZ databases	ATCC, DSMZ databases	X	11			11,12	8,10		12	13					6,7	8,11	16,18			9	14	17	14	0.903226	misidentified
BHP 5-16	Thyroid, papillary carcinoma	see publication	see publication	Schweppe et al, 2008	18713817	X			14,16	11,12	8,10	13	12		13,17		30	21			16,18			10	15	19	15	0.882353	misidentified
BHP 14-9	Thyroid, papillary carcinoma	see publication	see publication	Schweppe et al, 2008	18713817	X			14,16	11,12	8,10	13	12		13,17		30	21			16,18			10	15	19	15	0.882353	misidentified
BHP 15-3 *	Thyroid, papillary carcinoma	CU Denver testing sample	#DP0047-05	unpublished	unpublished	X			14,16	11,12	8,10	13	12		13,17		30	21			16,18			10	15	19	15	0.882353	misidentified
BHP 17-10	Thyroid, papillary carcinoma	see publication	see publication	Schweppe et al, 2008	18713817	X			14,16	11,12	8,10	13	12		13,17		30	21			16,18			10	15	19	15	0.882353	misidentified
MDA-MB-435-DTP	Breast, metastatic carcinoma (MDA-MB-435)	see publication	see publication	Rae et al, 2004	15679052	X	11		14	11,12	8,10	13	12	13	13,17		30	21	6,7	8,11	16,18			14	20	26	20	0.869565	misidentified
MDA-MB-435	Breast, metastatic carcinoma	see publication	see publication	Lorenzi et al, 2009	19372543	X	11	19,24	14	11,12	8,10	13	12	13	13,17	14	30	21	6,7	8,11	16,18			16	23	30	23	0.867925	misidentified
MDA-N	Breast, metastatic carcinoma (MDA-MB-435 derivative)	see publication	see publication	Lorenzi et al, 2009	19372543	X	11	19,24	14	11,12	8,10	13	12	13	13,17	14	30	21	6,7	8,11	16,18			16	23	30	23	0.867925	misidentified
MDA-MB-435 **	Breast, metastatic carcinoma	MD Anderson Cancer Center testing sample (dated 2009)	not supplied	unpublished	unpublished	X	11		14	11,12	8,10	13	12	13	13,17		30	21	6,7	8,11	16,18			14	20	26	20	0.869565	misidentified
MDA-MB-435-JP	Breast, metastatic carcinoma	Dr Dihua Yu, MD Anderson (vial dated 2000, labelled JP)	#DP0331-01	current study	current study	X	11	19,24	14	11,12	8,10	13	12	13	13,17	14	30	21	6,7	8,11	16,18			16	23	30	23	0.867925	misidentified
MDA-MB-435S	Breast, metastatic carcinoma (MDA-MB-435 derivative)	ATCC	HTB-129	ATCC, DSMZ databases	ATCC, DSMZ databases	X	11			12	8,10		12	13					6,7	8,11	16,18			9	13	17	13	0.866667	misidentified
MDA-MB-435S	Breast, metastatic carcinoma (MDA-MB-435 derivative)	ATCC	HTB-129D, #DP0327-01	current study	current study	X	11,12	19,24	14	12	8	13,14	12	13	13,17	14,15	30	21	6,7	8,11	16,18			16	24	30	23	0.851852	misidentified
NPA'87 ***	Thyroid, papillary carcinoma	see publication	see publication	Schweppe et al, 2008	18713817	X			14,16	11,12	8	13	12		13,17		30	21			16,18			10	14	19	14	0.848485	misidentified
MDA-MB-435S	Breast, metastatic carcinoma (MDA-MB-435 derivative)	CU Denver testing sample	#DP0191-06B	current study	current study	X	11	19,24	14	12	8,10	13	12	13	13	14,15	30	21	6,7	8,11	16,18			16	22	30	22	0.846154	misidentified
MDA-MB-435-LCC	Breast, metastatic carcinoma (MDA-MB-435)	see publication	see publication	Rae et al, 2004	15679052	X	11		14	11,12	8	13	12	13	13,17		30	21	6,7	8,11	16,18			14	19	26	19	0.844444	misidentified
MUM2C	Uvea, metastatic melanoma	see publication	see publication	Folberg et al, 2008	18689700	X	11		14,16	11,12	8,10	13	12	9	13,18		30	21	6,7	8,11	18			14	20	26	19	0.826087	misidentified
OCM1	Uvea, metastatic melanoma	see publication	see publication	Folberg et al, 2008	18689700	X	11		14,16	11,12	8,10	13	12	9	13,18		30	21	6,7	8,11	18			14	20	26	19	0.826087	misidentified
MDA-MB-435S	Breast, metastatic carcinoma (MDA-MB-435 derivative)	Genentech	#131111	Yu et al, 2015	25877200	X	11		14	12	8,10	13	12	13	13		30	21	6,7	8,11	16,18	9,11	10,12	14	18	26	18	0.818182	misidentified
MDA-MB-435S	Breast, metastatic carcinoma (MDA-MB-435 derivative)	see publication	see publication	Schweppe et al, 2008	18713817	X			14	12	8,10	13	12		13		30	21			16,18			10	12	19	12	0.774194	misidentified
LCC-15MB	Breast, metastatic carcinoma	see publication	see publication	Thompson et al, 2004	15679051																								misidentified based on karyotype

## Sheet: S2_SNP Trace
Supplemental Table S2: SNP Analysis using SNP Trace Panel
This table shows the results from SNP analysis of M14, ML14 and MDA-MB-435 cell lines.
SNP profiles were generated in the current study or sourced from journal articles.
SNP loci are listed by Fluidigm ID and rs# (reference SNP ID number, NCBI dbSNP). Observed nucleotides are reported for each SNP.
Samples are listed starting with the reference sample. Donor serum was not available for this analysis and so ML14 (synonymous lymphoblastoid cell line) was used as the reference sample.
Comparison was performed to determine a common donor origin, using a step by step workflow for STR/SNP comparison that is provided in the Supplemental Methods section.
Comparison results are expressed as a percent match (see column DA). Samples are listed in descending order of similarity.
JWCI = sample supplied by John Wayne Cancer Institute.
# = identifer from testing facility
Reference sample used for comparison is highlighted in green.
Alleles that differ from the reference sample are highlighted in orange.
Cell Line Name	Source	Source ID	Publication	PubMed ID	hu1 / rs1471939	hu2 / rs4666200	hu3 / rs7554936	hu4 / rs9530435	hu5 / rs6104567	hu7 / rs2272998	hu9 / rs560681	hu11 / rs6591147	hu12 / rs321198	hu14 / rs870347	hu15 / rs2946788	hu16 / rs4891825	hu17 / rs10108270	hu18 / rs2397060	hu20 / rs7229946	hu21 / rs13182883	hu22 / rs1876482	hu23 / rs315791	hu24 / rs7205345	hu25 / rs798443	hu26 / rs4717865	hu27 / rs2416791	hu28 / rs2125345	hu29 / rs4746136	hu31 / rs13218440	hu32 / rs1523537	hu33 / rs1058083	hu34 / rs1344870	hu35 / rs7704770	hu36 / rs1410059	hu37 / rs5768007	hu38 / rs260690	hu39 / rs13400937	hu41 / rs4918842	hu42 / rs9809104	hu44 / rs1821380	hu45 / rs279844	hu46 / rs952718	hu47 / rs447818	hu48 / rs13134862	hu49 / rs4463276	hu51 / rs3943253	hu52 / rs6548616	hu53 / rs731257	hu54 / rs9319336
ML14	JWCI 9 Jan 1998 (passage unknown)	#DP0323-01	current study	current study	C:T	A:G	C:T	C:C	T:T	C:G	A:G	C:T	C:T	T:T	T:T	A:G	C:C	C:T	G:G	A:G	C:C	A:C	C:C	A:A	G:G	G:G	A:G	A:G	G:G	C:C	G:G	A:A	G:G	C:T	C:C	A:A	T:T	T:T	T:T	C:C	T:T	C:C	A:G	A:G	A:A	A:A	T:T	G:G	T:T
ML14	JWCI (passage unknown +1)	#DP0326-01	current study	current study	C:T	A:G	C:T	C:C	T:T	C:G	A:G	C:T	C:T	T:T	T:T	A:G	C:C	C:T	G:G	A:G	C:C	A:C	C:C	A:A	G:G	G:G	A:G	A:G	G:G	C:C	G:G	A:A	G:G	C:T	C:C	A:A	T:T	T:T	T:T	C:C	T:T	C:C	A:G	A:G	A:A	A:A	T:T	G:G	T:T
M14	JWCI 2 Dec 1975 (p.15)	#DP0319-01	current study	current study	C:T	A:G	C:T	C:C	T:T	C:G	A:G	C:T	C:T	T:T	T:T	A:G	C:C	C:T	G:G	A:G	C:C	A:C	C:C	A:A	G:G	G:G	A:A	G:G	G:G	C:C	G:G	A:A	G:G	C:C	C:C	A:A	T:T	T:T	T:T	C:C	T:T	C:C	A:G	G:G	A:A	A:A	T:T	G:G	T:T
M14	JWCI (p.17)	#DP0321-01	current study	current study	C:T	A:G	C:T	C:C	T:T	C:G	A:G	C:T	C:T	T:T	T:T	A:G	C:C	C:T	G:G	A:G	C:C	A:C	C:C	A:A	G:G	G:G	A:A	G:G	G:G	C:C	G:G	A:A	G:G	C:C	C:C	A:A	T:T	T:T	T:T	C:C	T:T	C:C	A:G	G:G	A:A	A:A	T:T	G:G	T:T
MDA-MB-435S	ATCC	HTB-129D	current study	current study	C:T	A:G	T:T	C:C	T:T	C:C	A:A	C:T	T:T	T:T	T:T	A:G	C:C	C:C	G:G	A:G	C:C	A:A	C:C	A:A	G:G	G:G	A:A	G:G	G:G	C:C	G:G	A:A	G:G	C:C	C:C	A:A	T:T	T:T	T:T	C:C	T:T	C:C	G:G	G:G	A:A	A:A	T:T	G:G	T:T
MDA-MB-435	Yu et al., 2015	#131111	Yu et al, 2015	25877200	C:T	A:A	T:T	C:C	T:T	C:C	A:A	C:T	C:T	T:T	T:T	G:G	C:C	C:C	G:G	A:A	C:C	A:A	C:C	A:A	G:G	G:G	A:A	G:G	G:G	C:C	G:G	A:A	G:G	C:C	C:C	A:A	T:T	T:T	T:T	C:C	T:T	C:C	G:G	G:G	A:A	A:A	T:T	G:G	T:T
[truncated: 57 more columns]

## Sheet: S3_X-STR Loci
Supplemental Table S3: STR analysis (DXS6807, DXS7132, DXS7423, HPRTB)
This table shows the results from X-STR analysis of M14 and MDA-MB-435 cell lines. Control samples are included to demonstrate typical results from male and female cell line samples.
JWCI = sample supplied by John Wayne Cancer Institute.
DSMZ = sample supplied by Leibniz-Institut DSMZ - Deutsche Sammlung von Mikroorganismen und Zellkulturen GmbH
ICLAC = sample supplied by International Cell Line Authentication Committee
Reported AMEL = amelogenin from accompanying STR profile (data not shown) performed by DSMZ. Data are included for concordance purposes.
Cell Line Name	Source	Source ID	Reported AMEL	DXS6807	DXS7132	DXS7423	HPRTB
M14	JWCI 2 Dec 1975 (p.14)	#DP0319-02	X	7	10	16	13
MDA-MB-435	ICLAC	not supplied	X	7	10	16	13
CAKI-2	DSMZ	ACC 54	X,Y	7	12	14	13
A-204	DSMZ	ACC 250	X	7,10	12,13	13,14	13,14

## Sheet: S4_PowerPlex Fusion6C
Supplemental Table S4: STR analysis using PowerPlex® Fusion 6C System
This table shows the results from STR analysis of M14 and ML14 cell lines.
JWCI = sample supplied by John Wayne Cancer Institute.
ND = not detected
Cell Line Name	Source	Source ID	AMEL	D3S1358	D1S1656	D2S441	D10S1248	D13S317	Penta E	D16S539	D18S51	D2S1338	CSF1PO	Penta D	TH01	vWA	D21S11	D7S820	D5S818	TPOX	D8S1179	D12S391	D19S433	SE33	D22S1045	DYS391	FGA	DYS576	DYS570
M14	JWCI 2 Dec 1975 (p.14)	#DP0319-02	X	14,16	11,12	11,14	14	12	10,12	9,13	13,17	19,24	11	9,11	6,7	16,18	30	8,10	11,12	8,11	13	18,19	14,15	15,22	15	ND	21	ND	ND
ML14	JWCI 9 Jan 1998	#DP0323-01	X,Y	14,16	11,12	11,14	14,16	11,12,13	10,12	13	13,17	19,24	11	9,11	6,7	16,18	30	8,10	11,12	8,11	13,14	18,19	14,15	15,22	15,16	11	21,25,26	17	18

## Sheet: Synonymous_Neve_edits
Sample Name	Reference Name	Score	Synonyms	D5S818	D13S317	D7S820	D16S539	vWA	TH01	AMEL	TPOX	CSF1PO	D8S1179	D21S11	D3S1358	D2S1338	D19S433	D18S51	FGA	Penta D	Penta E
(1) ML14 (1, 6)	--	--	--	11,12	11,12,13	10,8	13	16,18	6,7	X,Y	11,8	11	13,14	30	14,16	19,24	14,15	13,17	21,25,26
(1) ML14 (1, 6)	M4A4 (CRL-2914)	90.32%	M4A4, MDA-MB-435, BHP 14-9, BHP 17-10, BHP 5-16, LLC-15MB, M14, M4A4 GFP, M4A4 LM3-2 GFP, M4A4 LM3-4 CL16 GFP, MDA-MB-435s, MDA-N, NM2C5, NM2C5 GFP, NPA87	11,12	12	10,8	13	16,18	6,7	X	11,8	11
(1) ML14 (1, 6)	MDA-MB-435 (131111)	80%	M4A4, MDA-MB-435, BHP 14-9, BHP 17-10, BHP 5-16, LLC-15MB, M14, M4A4 GFP, M4A4 LM3-2 GFP, M4A4 LM3-4 CL16 GFP, MDA-MB-435s, MDA-N, NM2C5, NM2C5 GFP, NPA87	12	12	10,8	13	16,18	6,7	X	11,8	11	13	30	14			13	21	11,9	10,12
(1) ML14 (1, 6)	Hs 799.Pl (CRL-7530)	77.78%		11,12	12,13,8	10,8	11	16,18,19	10,6,7	X,Y	11,8	12
(1) ML14 (1, 6)	HUVE-12 (CRL-2480)	76.47%		11,12	12,13	10	11,13	17,18	6,7	X,Y	10,11	11,12
(1) ML14 (1, 6)	CCD-1064Sk (CRL-2076)	75%		12	11,12	10,12	13	14,16	7	X,Y	11,8	10,11
(2) M14 (2, 7)	--	--	--	11,12	12	10,8	13,9	16,18	6,7	X	11,8	11	13	30	14,16	19,24	14,15	13,17	21
(2) M14 (2, 7)	M4A4 (CRL-2914)	96.55%	M4A4, MDA-MB-435, BHP 14-9, BHP 17-10, BHP 5-16, LLC-15MB, M14, M4A4 GFP, M4A4 LM3-2 GFP, M4A4 LM3-4 CL16 GFP, MDA-MB-435s, MDA-N, NM2C5, NM2C5 GFP, NPA87	11,12	12	10,8	13	16,18	6,7	X	11,8	11
(2) M14 (2, 7)	MDA-MB-435 (131111)	90%	M4A4, MDA-MB-435, BHP 14-9, BHP 17-10, BHP 5-16, LLC-15MB, M14, M4A4 GFP, M4A4 LM3-2 GFP, M4A4 LM3-4 CL16 GFP, MDA-MB-435s, MDA-N, NM2C5, NM2C5 GFP, NPA87	12	12	10,8	13	16,18	6,7	X	11,8	11	13	30	14			13	21	11,9	10,12
(2) M14 (2, 7)	CCD-1102KerTr (CRL-2310)	77.42%		11,12	12	10	13,9	16,18	7,9.3	X	10,6,8	11,12
(2) M14 (2, 7)	FCP-S5H (RCB0787)	77.42%		11,13	10,12	10,8	13,9	14,16	7	X	11,8	10,11
(2) M14 (2, 7)	hFOB 1.19 (CRL-11372)	77.42%		11,12	11,12	10,8	13,9	16,18	7,9.3	X	11	10,13
(3) M14 (3, 8)	--	--	--	11,12	12	10,8	13,9	16,18	6,7	X	11,8	11	13	30	14,16	19,24	14,15	13,17	21
(3) M14 (3, 8)	M4A4 (CRL-2914)	96.55%	M4A4, MDA-MB-435, BHP 14-9, BHP 17-10, BHP 5-16, LLC-15MB, M14, M4A4 GFP, M4A4 LM3-2 GFP, M4A4 LM3-4 CL16 GFP, MDA-MB-435s, MDA-N, NM2C5, NM2C5 GFP, NPA87	11,12	12	10,8	13	16,18	6,7	X	11,8	11
(3) M14 (3, 8)	MDA-MB-435 (131111)	90%	M4A4, MDA-MB-435, BHP 14-9, BHP 17-10, BHP 5-16, LLC-15MB, M14, M4A4 GFP, M4A4 LM3-2 GFP, M4A4 LM3-4 CL16 GFP, MDA-MB-435s, MDA-N, NM2C5, NM2C5 GFP, NPA87	12	12	10,8	13	16,18	6,7	X	11,8	11	13	30	14			13	21	11,9	10,12
(3) M14 (3, 8)	CCD-1102KerTr (CRL-2310)	77.42%		11,12	12	10	13,9	16,18	7,9.3	X	10,6,8	11,12
(3) M14 (3, 8)	FCP-S5H (RCB0787)	77.42%		11,13	10,12	10,8	13,9	14,16	7	X	11,8	10,11
(3) M14 (3, 8)	hFOB 1.19 (CRL-11372)	77.42%		11,12	11,12	10,8	13,9	16,18	7,9.3	X	11	10,13
(4) MDA-MB-435S (4, 9)	--	--	--	12	12	10,8	13	16,18	6,7	X	11,8	11	13	30	14	19,24	14,15	13	21
(4) MDA-MB-435S (4, 9)	MDA-MB-435 (131111)	100%	M4A4, MDA-MB-435, BHP 14-9, BHP 17-10, BHP 5-16, LLC-15MB, M14, M4A4 GFP, M4A4 LM3-2 GFP, M4A4 LM3-4 CL16 GFP, MDA-MB-435s, MDA-N, NM2C5, NM2C5 GFP, NPA87	12	12	10,8	13	16,18	6,7	X	11,8	11	13	30	14			13	21	11,9	10,12
(4) MDA-MB-435S (4, 9)	M4A4 (CRL-2914)	96.3%	M4A4, MDA-MB-435, BHP 14-9, BHP 17-10, BHP 5-16, LLC-15MB, M14, M4A4 GFP, M4A4 LM3-2 GFP, M4A4 LM3-4 CL16 GFP, MDA-MB-435s, MDA-N, NM2C5, NM2C5 GFP, NPA87	11,12	12	10,8	13	16,18	6,7	X	11,8	11
(4) MDA-MB-435S (4, 9)	HGF-1 (CRL-2014)	78.57%		12	12,8	10	11,13	17,18	6,7	X,Y	11,8	11
(4) MDA-MB-435S (4, 9)	PSVK1 (JCRB1093)	75.86%		12,13	12	10,11	13,9	16	6,7	X,Y	11,8	11,12
(4) MDA-MB-435S (4, 9)	CCD-1064Sk (CRL-2076)	71.43%		12	11,12	10,12	13	14,16	7	X,Y	11,8	10,11
(5) MDA-MB-435 (5, 10)	--	--	--	11,12	12	8	13	16,18	6,7	X	11,8	11	13	30	14			13,17	21
(5) MDA-MB-435 (5, 10)	M4A4 (CRL-2914)	96.3%	M4A4, MDA-MB-435, BHP 14-9, BHP 17-10, BHP 5-16, LLC-15MB, M14, M4A4 GFP, M4A4 LM3-2 GFP, M4A4 LM3-4 CL16 GFP, MDA-MB-435s, MDA-N, NM2C5, NM2C5 GFP, NPA87	11,12	12	10,8	13	16,18	6,7	X	11,8	11
(5) MDA-MB-435 (5, 10)	MDA-MB-435 (131111)	91.89%	M4A4, MDA-MB-435, BHP 14-9, BHP 17-10, BHP 5-16, LLC-15MB, M14, M4A4 GFP, M4A4 LM3-2 GFP, M4A4 LM3-4 CL16 GFP, MDA-MB-435s, MDA-N, NM2C5, NM2C5 GFP, NPA87	12	12	10,8	13	16,18	6,7	X	11,8	11	13	30	14			13	21	11,9	10,12
(5) MDA-MB-435 (5, 10)	CHON-001 (CRL-2846)	75.86%		11,12	12,14	12	11,13	16,17	6,7	X	11,8	10,11
(5) MDA-MB-435 (5, 10)	Ect1/E6E7 (CRL-2614)	71.43%		11,12	12	10	10,13	16,17	10,6	X	11,8	11,12
(5) MDA-MB-435 (5, 10)	End1/E6E7 (CRL-2615)	71.43%		11,12	12,9	10	10,13	16,17	6	X	11,8	11,12

## Sheet: Synonymous_Neve
Sample Name	Reference Name	Score	Synonyms	D5S818	D13S317	D7S820	D16S539	vWA	AMEL	TH01	CSF1PO	TPOX	D21S11	D8S1179	D3S1358	D2S1338	D19S433	D18S51	FGA	Penta D	Penta E
(1) ML14 (1, 6)	--	--	--	11,12	11,12,13	10,8	13	16,18	X,Y	6,7	11	11,8	30	13,14	14,16	19,24	14,15	13,17	21,25,26
(1) ML14 (1, 6)	M4A4 (CRL-2914)	90.32%	M4A4, MDA-MB-435, BHP 14-9, BHP 17-10, BHP 5-16, LLC-15MB, M14, M4A4 GFP, M4A4 LM3-2 GFP, M4A4 LM3-4 CL16 GFP, MDA-MB-435s, MDA-N, NM2C5, NM2C5 GFP, NPA87	11,12	12	10,8	13	16,18	X	6,7	11	11,8
(1) ML14 (1, 6)	MDA-MB-435 (131111)	80%	M4A4, MDA-MB-435, BHP 14-9, BHP 17-10, BHP 5-16, LLC-15MB, M14, M4A4 GFP, M4A4 LM3-2 GFP, M4A4 LM3-4 CL16 GFP, MDA-MB-435s, MDA-N, NM2C5, NM2C5 GFP, NPA87	12	12	10,8	13	16,18	X	6,7	11	11,8	30	13	14			13	21	11,9	10,12
(1) ML14 (1, 6)	Hs 799.Pl (CRL-7530)	77.78%		11,12	12,13,8	10,8	11	16,18,19	X,Y	10,6,7	12	11,8
(1) ML14 (1, 6)	HUVE-12 (CRL-2480)	76.47%		11,12	12,13	10	11,13	17,18	X,Y	6,7	11,12	10,11
(1) ML14 (1, 6)	CCD-1064Sk (CRL-2076)	75%		12	11,12	10,12	13	14,16	X,Y	7	10,11	11,8
(2) M14 (2, 7)	--	--	--	11,12	12	10,8	13,9	16,18	X	6,7	11	11,8	30	13	14,16	19,24	14,15	13,17	21
(2) M14 (2, 7)	M4A4 (CRL-2914)	96.55%	M4A4, MDA-MB-435, BHP 14-9, BHP 17-10, BHP 5-16, LLC-15MB, M14, M4A4 GFP, M4A4 LM3-2 GFP, M4A4 LM3-4 CL16 GFP, MDA-MB-435s, MDA-N, NM2C5, NM2C5 GFP, NPA87	11,12	12	10,8	13	16,18	X	6,7	11	11,8
(2) M14 (2, 7)	MDA-MB-435 (131111)	90%	M4A4, MDA-MB-435, BHP 14-9, BHP 17-10, BHP 5-16, LLC-15MB, M14, M4A4 GFP, M4A4 LM3-2 GFP, M4A4 LM3-4 CL16 GFP, MDA-MB-435s, MDA-N, NM2C5, NM2C5 GFP, NPA87	12	12	10,8	13	16,18	X	6,7	11	11,8	30	13	14			13	21	11,9	10,12
(2) M14 (2, 7)	CCD-1102KerTr (CRL-2310)	77.42%		11,12	12	10	13,9	16,18	X	7,9.3	11,12	10,6,8
(2) M14 (2, 7)	FCP-S5H (RCB0787)	77.42%		11,13	10,12	10,8	13,9	14,16	X	7	10,11	11,8
(2) M14 (2, 7)	hFOB 1.19 (CRL-11372)	77.42%		11,12	11,12	10,8	13,9	16,18	X	7,9.3	10,13	11
(3) M14 (3, 8)	--	--	--	11,12	12	10,8	13,9	16,18	X	6,7	11	11,8	30	13	14,16	19,24	14,15	13,17	21
(3) M14 (3, 8)	M4A4 (CRL-2914)	96.55%	M4A4, MDA-MB-435, BHP 14-9, BHP 17-10, BHP 5-16, LLC-15MB, M14, M4A4 GFP, M4A4 LM3-2 GFP, M4A4 LM3-4 CL16 GFP, MDA-MB-435s, MDA-N, NM2C5, NM2C5 GFP, NPA87	11,12	12	10,8	13	16,18	X	6,7	11	11,8
(3) M14 (3, 8)	MDA-MB-435 (131111)	90%	M4A4, MDA-MB-435, BHP 14-9, BHP 17-10, BHP 5-16, LLC-15MB, M14, M4A4 GFP, M4A4 LM3-2 GFP, M4A4 LM3-4 CL16 GFP, MDA-MB-435s, MDA-N, NM2C5, NM2C5 GFP, NPA87	12	12	10,8	13	16,18	X	6,7	11	11,8	30	13	14			13	21	11,9	10,12
(3) M14 (3, 8)	CCD-1102KerTr (CRL-2310)	77.42%		11,12	12	10	13,9	16,18	X	7,9.3	11,12	10,6,8
(3) M14 (3, 8)	FCP-S5H (RCB0787)	77.42%		11,13	10,12	10,8	13,9	14,16	X	7	10,11	11,8
(3) M14 (3, 8)	hFOB 1.19 (CRL-11372)	77.42%		11,12	11,12	10,8	13,9	16,18	X	7,9.3	10,13	11
(4) MDA-MB-435S (4, 9)	--	--	--	12	12	10,8	13	16,18	X	6,7	11	11,8	30	13	14	19,24	14,15	13	21
(4) MDA-MB-435S (4, 9)	MDA-MB-435 (131111)	100%	M4A4, MDA-MB-435, BHP 14-9, BHP 17-10, BHP 5-16, LLC-15MB, M14, M4A4 GFP, M4A4 LM3-2 GFP, M4A4 LM3-4 CL16 GFP, MDA-MB-435s, MDA-N, NM2C5, NM2C5 GFP, NPA87	12	12	10,8	13	16,18	X	6,7	11	11,8	30	13	14			13	21	11,9	10,12
(4) MDA-MB-435S (4, 9)	M4A4 (CRL-2914)	96.3%	M4A4, MDA-MB-435, BHP 14-9, BHP 17-10, BHP 5-16, LLC-15MB, M14, M4A4 GFP, M4A4 LM3-2 GFP, M4A4 LM3-4 CL16 GFP, MDA-MB-435s, MDA-N, NM2C5, NM2C5 GFP, NPA87	11,12	12	10,8	13	16,18	X	6,7	11	11,8
(4) MDA-MB-435S (4, 9)	HGF-1 (CRL-2014)	78.57%		12	12,8	10	11,13	17,18	X,Y	6,7	11	11,8
(4) MDA-MB-435S (4, 9)	PSVK1 (JCRB1093)	75.86%		12,13	12	10,11	13,9	16	X,Y	6,7	11,12	11,8
(4) MDA-MB-435S (4, 9)	CCD-1064Sk (CRL-2076)	71.43%		12	11,12	10,12	13	14,16	X,Y	7	10,11	11,8
(5) MDA-MB-435 (5, 10)	--	--	--	11,12	12	8	13	16,18	X	6,7	11	11,8	30	13	14			13,17	21
(5) MDA-MB-435 (5, 10)	M4A4 (CRL-2914)	96.3%	M4A4, MDA-MB-435, BHP 14-9, BHP 17-10, BHP 5-16, LLC-15MB, M14, M4A4 GFP, M4A4 LM3-2 GFP, M4A4 LM3-4 CL16 GFP, MDA-MB-435s, MDA-N, NM2C5, NM2C5 GFP, NPA87	11,12	12	10,8	13	16,18	X	6,7	11	11,8
(5) MDA-MB-435 (5, 10)	MDA-MB-435 (131111)	91.89%	M4A4, MDA-MB-435, BHP 14-9, BHP 17-10, BHP 5-16, LLC-15MB, M14, M4A4 GFP, M4A4 LM3-2 GFP, M4A4 LM3-4 CL16 GFP, MDA-MB-435s, MDA-N, NM2C5, NM2C5 GFP, NPA87	12	12	10,8	13	16,18	X	6,7	11	11,8	30	13	14			13	21	11,9	10,12
(5) MDA-MB-435 (5, 10)	CHON-001 (CRL-2846)	75.86%		11,12	12,14	12	11,13	16,17	X	6,7	10,11	11,8
(5) MDA-MB-435 (5, 10)	Ect1/E6E7 (CRL-2614)	71.43%		11,12	12	10	10,13	16,17	X	10,6	11,12	11,8
(5) MDA-MB-435 (5, 10)	End1/E6E7 (CRL-2615)	71.43%		11,12	12,9	10	10,13	16,17	X	6	11,12	11,8
